# Supplementary material for: Intensive Care Risk Estimation in COVID-19 Pneumonia Based on Clinical and Imaging Parameters: Experiences from the Munich Cohort
Source: J Clin Med. 2020 May 18;9(5):1514. doi: 10.3390/jcm9051514 (PMC7291055; doi:10.3390/jcm9051514)
Supplement: Supplementary file 1 [file jcm-09-01514-s001.zip]

Archive with 1 entries (1 files):
- jcm-794247-supplementary.docx
